# Supplementary material for: Evaluating the Therapeutic Effect of Hispidin on Prostate Cancer Cells
Source: Int J Mol Sci. 2024 Jul 18;25(14):7857. doi: 10.3390/ijms25147857 (PMC11277327; doi:10.3390/ijms25147857)
Supplement: Supplementary file 1 [file ijms-25-07857-s001.zip]

Archive with 1 entries (1 files):
- ijms-3045995-supplementary.pdf
